# Supplementary material for: When and Why Adults Abandon Lifestyle Behavior and Mental Health Mobile Apps: Scoping Review
Source: J Med Internet Res. 2024 Dec 18;26:e56897. doi: 10.2196/56897 (PMC11694054; doi:10.2196/56897)
Supplement: Multimedia Appendix 3 [file jmir_v26i1e56897_app3.xlsx]

## Sheet: Sheet1
Study				Methods						Results
Study name	Authors	Year	Country	Aims/objectives	Study design/methdology (e.g., survey, focus groups)	Health app domain/s (e.g., physical activity, mental health)	Outcomes including definition of app abandonment (e.g., 12 months of usage data, app abandonment after 6 weeks of inactivity, user experience)	Sample Size	Population (age, gender)	Outcome: reasons for abandonment (e.g., privacy, technical issues, time burden etc)	Outcome: duration of use (e.g., 3 months of use or after 20 app uses, % of users)	Additional comments
